# Supplementary material for: Digital Registrar: A Schema-First Framework for Multi-Cancer Privacy-Preserving Pathology Abstraction via Local LLMs
Source: Diagnostics (Basel). 2026 May 27;16(11):1644. doi: 10.3390/diagnostics16111644 (PMC13257040; doi:10.3390/diagnostics16111644)
Supplement: Supplementary file 1 [file diagnostics-16-01644-s001.zip]

Archive with 1 entries (1 files):
- diagnostics-4271493-supplementary.pdf
